# Supplementary material for: Use of the Consumer Health Literacy Quotient to Quantify and Explore Self-Care Readiness Among Consumers in Four Asia-Pacific Countries
Source: Healthcare (Basel). 2024 Nov 20;12(22):2318. doi: 10.3390/healthcare12222318 (PMC11593463; doi:10.3390/healthcare12222318)
Supplement: Supplementary file 1 [file healthcare-12-02318-s001.zip]

Archive with 1 entries (1 files):
- healthcare-3268827-supplementary.pdf
